# Supplementary material for: A consensus genome of sika deer (Cervus nippon) and transcriptome analysis provided novel insights on the regulation mechanism of transcript factor in antler development
Source: BMC Genomics. 2024 Jun 19;25:617. doi: 10.1186/s12864-024-10522-9 (PMC11186158; doi:10.1186/s12864-024-10522-9)
Supplement: Supplementary file 2 — Supplementary Material 2. [file 12864_2024_10522_MOESM2_ESM.xlsx]

## Sheet: Table S1
Supplementary Table S1: Statistics summary of filtered sequencing data for genome assembly.
Type	Platform	Total reads	Total bases (Gb)	Depth (×)	Application	Recource
Third-generation	PacBio	4772981	96.39	~36	Assembly of initial contigs v1	CRA007487
Third-generation	Nanopore	7620568	161	~60	Assembly of initial contigs v2	PRJNA831044
Next-generation	HiSeq X-ten	476768226	143.03	~53	Genomic base correction and evaluation	CRA007487
HiC	NovaSeq 6000	897770927	269	~100	Chromosome construction	CRA007487
Note:CRA007487 from Han et al. 2022; PRJNA831044 from Qin et al. 2023

## Sheet: Table S2
Supplementary Table S2: Summary of the final genome assembly
Category	Cervus nippon
	Length (bp)		Number
	Contig	Scaffold	Contig	Scaffold
Total	2778006886	2778006886	51	51
Average	8010548	8010548	—	—
Max length	160712152	160712152	—	—
Length≥2000 bp	—	—	51	51
N50	89550226	89550226	13	13
N60	71175343	71175343	16	16
N70	67441719	67441719	20	20
N80	57809564	57809564	24	24
N90	55376770	55376770	29	29
Note: N50 values were calculated using the fragments longer than 100 bp.

## Sheet: Table S3
Supplementary Table S3: The number and percentage of different bases and null in C.nippon genomes
Category	Cervus nippon
	Base (bp)	Percentage of genome (%)
A	800157649	28.80
T	799122592	28.77
C	588215870	21.17
G	590510775	21.26
N	0	0
GC*	1178726645	42.43
Note: * indicates GC content of the genome without N.

## Sheet: Table S4
Supplementary Table S4: Summary of mapping and coverage depth
Category	Cervus nippon
Average sequencing depth (×)	32.62
Mapping ratio (%)	99.58
Coverage ratio (%)	98.89
Coverage at least 4 × (%)	98.53
Coverage at least 10 × (%)	96.96
Coverage at least 20 × (%)	83.47

## Sheet: Table S5
Supplementary Table S5: Assessment of base error for final assemblies
Category	Cervus nippon
Total SNP number	7687955
SNP ratio (%)	0.00288438
Heterozygous SNP number	7675335
Heterozygous ratio (%)	0.00287964
Homozygous SNP number	12620
Homozygous ratio (%)	4.73479e-06

## Sheet: Table S6
Supplementary Table S6: Compare the genome size, Contig N50 and BUSCO evaluation result of homolog speciesgenomes
Species	genome Size(bp)	contig N50（bp）	BUSCO (v 5.4.5)
Cervus nippon (Female)	2500646934	23559432	C:93.9%[S:91.5%,D:2.4%],F:2.5%,M:3.6%,n:3354
Cervus nippon (Male,ONT)	2537885190	54187775	C:88.1%[S:85.1%,D:3.0%],F:4.8%,M:7.1%,n:3354
Cervus nippon (Male, hap1)	2711193409	34977138	C:94.2%[S:91.8%,D:2.4%],F:2.3%,M:3.5%,n:3354
Cervus nippon (Male,hap2)	2953717094	49444241	C:93.7%[S:91.2%,D:2.5%],F:2.2%,M:4.1%,n:3354
Cervus nippon (Male, In this study)	2778006886	89550226	C:97.8%[S:92.3%,D:5.5%],F:1.0%,M:1.2%,n:3354
Cervus elaphus	2886603524	68741660	C:97.8%[S:92.0%,D:5.8%],F:1.1%,M:1.1%,n:3354
Cervus canadensis	2526613007	914577	C:96.9%[S:91.6%,D:5.3%],F:1.4%,M:1.7%,n:3354
Cervus hanglu yarkandensis	2594114534	268660	C:97.7%[S:91.6%,D:6.1%],F:1.3%,M:1.0%,n:3354
Rangifer tarandus	2832785815	91805	C:94.4%[S:88.7%,D:5.7%],F:3.8%,M:1.8%,n:3354
C: Complete single-Copy BUSCOs
S: Complete and single-copy BUSCOs
D: Complete duplicated BUSCOs
F: Complete duplicated BUSCOs
M: Missing BUSCOs
n: Total BUSCO group searched

## Sheet: Table S7
Supplementary Table S7: Telomere identify result of C.nippon genome
Chr	Cervus nippon (Male, in this study)			Cervus nippon (Female, GWHANOY0000000)
	5' upstream	3' downstream		5' upstream	3' downstream
Chr01	√	√
Chr02	√	√
Chr03		√
Chr04
Chr05		√
Chr06	√	√
Chr07		√
Chr08	√
Chr09		√
Chr10		√
Chr11		√
Chr12	√	√
Chr13		√
Chr14		√
Chr15	√	√
Chr16	√
Chr17		√
Chr18	√	√
Chr19	√	√
Chr20	√	√
Chr21
Chr22		√
Chr23	√
Chr24	√
Chr25	√
Chr26	√	√
Chr27	√
Chr28	√	√
Chr29		√
Chr30	√	√
Chr31		√
Chr32		√
ChrX	√	√
ChrY	√	√		NA	NA

## Sheet: Table S8
Supplementary Table S8: Statistics of gene structure in C.nippon(male)
Gene set		Cervus nippon
		Number	Average gene length (bp)	Average CDS length per gene (bp)	Average exon number per gene	Average exon length (bp)	Average intron length (bp)
De novo	Augustus	36423	15840.4	1041.25	4.79	217.33	3903.75
	GlimmerHMM	416371	4162.46	461.76	2.62	176.58	2291.39
	SNAP	144834	31779.1	751.53	4.69	160.3	8412.23
	GeneID	66568	30010	583.68	5.62	103.86	6369.71
	Genscan	48224	36697.8	1224.72	7.38	165.98	5561.07
Homolog	Bta	172777	3822.07	497.32	2.28	218.39	2603.1
	Cel	26128	10142.6	944.37	4.87	193.96	2377.48
	Cha	43418	7720.99	777.61	3.35	232.06	2953.42
	Cni	187152	3741.34	483.55	2.35	205.5	2407.78
	Oar	22464	11140.9	1127.19	4.7	239.62	2703.37
	Rta	22569	20715.7	1182.8	6.45	183.32	3582.68
RNA-seq	PASA	91122	25066.3	1173.43	6.71	174.89	4184.7
	Cufflinks	66518	38215.2	3361.75	8.19	410.24	4844.36
EVM		28133	25060.4	1268.68	7.05	179.94	3932.02
PASA-update		27656	31430	1352.72	7.5	180.47	4630.32
Final-set		23284	35420.9	1469.53	8.37	175.6	4607.58

## Sheet: Table S9
Supplementary Table S9 Summary of the TEs in C.nippon genome
Type	Cervus nippon （Male, in this study）
	Denovo+Repbase		TE proteins		Combined TEs (all without trf)
	Size (bp)	Ratio in genome (%)	Size (bp)	Ratio in genome (%)	Size (bp)	Ratio in genome (%)
DNA	5027922	0.18099	6498924	0.233942	10949425	0.394147
LINE	896907879	32.286	402906002	14.5034	943259873	33.9546
SINE	967543	0.034829	0	0	967543	0.034829
LTR	250293175	9.00981	14663475	0.527842	256516357	9.23383
Satellite	62307249	2.24288	0	0	62307249	2.24288
Simple repeat	28513919	1.02642	0	0	28513919	1.02642
Unknown	117264486	4.22117	0	0	117264486	4.22117
Total	1213147885	43.6697	423902607	15.2592	1235808287	44.4854
Type	Cervus nippon （Female, GWHANOY0000000）
	Denovo+Repbase		TE proteins		Combined TEs (all without trf)
	Size (bp)	Ratio in genome (%)	Size (bp)	Ratio in genome (%)	Size (bp)	Ratio in genome (%)
DNA	2020047	0.080781	6709966	0.268329	8056028	0.322158
LINE	803213816	32.1202	415723069	16.6246	860083284	34.3944
SINE	941663	0.037657	0	0	941663	0.037657
LTR	262312146	10.4898	13376868	0.534936	268459205	10.7356
Satellite	3197037	0.127848	0	0	3197037	0.127848
Simple repeat	1063935	0.042546	0	0	1063935	0.042546
Unknown	14261235	0.570302	0	0	14261235	0.570302
Total	949615075	37.9748	435639144	17.4211	972583996	38.8933

## Sheet: Table S10
Supplementary Table S10: Genomic collinearity of sika deer and red deer
	Cervus nippon(male) vs Cervus nippon(female)			Cervus nippon(male) vs Cervus elaphus(Female)			Cervus nippon(male) vs Cervus hanglu yarkandensis(Female)			Cervus nippon(male) vs Cervus canadensi(Male)			Cervus elaphus(Female) vs Cervus hanglu yarkandensis(Female)
	Cervus nippon(male)	Cervus nippon(female)		Cervus nippon(male)	Cervus elaphus(Female)		Cervus nippon(male)	Cervus hanglu yarkandensis(Female)		Cervus nippon(male)	Cervus canadensi(Male)		Cervus elaphus(Female)	Cervus hanglu yarkandensis(Female)
Total bases (bp)	2723264399	2481763803		2723264399	2771818003		2723264399	2490620433		2723264399	2524747120		2771818003	2490620433
Aligned bases (bp)	2438678394(89.55%)	2439024488(98.28%)		2487840965(91.36%)	2485438900(89.67%)		2402321161(88.21%)	2403938417(96.52%)		2461084714(90.37%)	2461865546(97.51%)		2408721832(86.90%)	2414029164(96.92%)
One-to-one block number	37067	37067		45245	45245		48293	48293		46175	46175		38353	38353
Total length of blocks (bp)	2449906757	2446876982		2495330548	2493931411		2409202500	2407725606		2472830909	2471203380		2417342600	2417193652
Average length of blocks (bp)	66094	66012.3		55151.5	55120.6		49887.2	49856.6		53553.5	53518.2		63028.8	63024.9
Average identity of blocks (%)	99.34	99.34		99.02	99.02		99.08	99.08		99.07	99.07		99.4	99.4

[truncated: 7 more sheets: Table S11, Table S12, Table S13, Table S14, Table S15, Table S16, Table S17]
